# Supplementary material for: Enhanced Ciliogenesis of Human Bronchial Epithelial Cells by Simulated Microgravity
Source: Life (Basel). 2025 Dec 5;15(12):1864. doi: 10.3390/life15121864 (PMC12735269; doi:10.3390/life15121864)
Supplement: Supplementary file 1 [file life-15-01864-s001.zip]

Archive with 1 entries (1 files):
- life-3949351-supplementary.pdf
